# Supplementary material for: Tomato Spotted Wilt Virus Suppresses the Antiviral Response of the Insect Vector, Frankliniella occidentalis, by Elevating an Immunosuppressive C18 Oxylipin Level Using Its Virulent Factor, NSs
Source: Cells. 2024 Aug 19;13(16):1377. doi: 10.3390/cells13161377 (PMC11352781; doi:10.3390/cells13161377)
Supplement: Supplementary file 1 [file cells-13-01377-s001.zip]

Archive with 1 entries (1 files):
- cells-3155240-supplementary.pdf
